# Supplementary material for: Th1 Cytokines Inhibit Acinar Morphogenesis and Milk Protein Expression in 3D Mammary Cultures
Source: Biomedicines. 2025 Jun 12;13(6):1455. doi: 10.3390/biomedicines13061455 (PMC12191074; doi:10.3390/biomedicines13061455)
Supplement: Supplementary file 1 [file biomedicines-13-01455-s001.zip]

Archive with 1 entries (1 files):
- biomedicines-3589344-supplementary.pdf
